# Supplementary material for: Imiquimod-Loaded Nanosystem for Treatment Human Papillomavirus-Induced Lesions
Source: Pharmaceutics. 2024 Jun 27;16(7):864. doi: 10.3390/pharmaceutics16070864 (PMC11279553; doi:10.3390/pharmaceutics16070864)
Supplement: Supplementary file 1 [file pharmaceutics-16-00864-s001.zip]

Archive with 1 entries (1 files):
- pharmaceutics-3016637-supplementary.pdf
